# Supplementary material for: The Impact of Technostress Generated by Artificial Intelligence on the Quality of Life: The Mediating Role of Positive and Negative Affect
Source: Behav Sci (Basel). 2025 Apr 19;15(4):552. doi: 10.3390/bs15040552 (PMC12024279; doi:10.3390/bs15040552)
Supplement: Supplementary file 1 [file behavsci-15-00552-s001.zip]

Archive with 1 entries (1 files):
- behavsci-3577885-supplementary.pdf
